# Supplementary material for: Engineering Bone-Mimetic Microspheres to Recapitulate the Tumor Microenvironment for In Vitro Osteosarcoma Modeling
Source: Biomedicines. 2026 Apr 10;14(4):868. doi: 10.3390/biomedicines14040868 (PMC13113478; doi:10.3390/biomedicines14040868)
Supplement: Supplementary file 1 [file biomedicines-14-00868-s001.zip]

Archive with 1 entries (1 files):
- biomedicines-4208218-supplementary.pdf
